# Supplementary material for: PolED: a manually curated database of functional studies of POLE and POLD1 variants reported in humans
Source: Database (Oxford). 2025 Nov 20;2025:baaf076. doi: 10.1093/database/baaf076 (PMC12631556; doi:10.1093/database/baaf076)
Supplement: baaf076_Supplemental_Files [file baaf076_supplemental_files.zip › Supplementary Table S1.xlsx]

## Sheet: Table S3
Supplementary Table S1. Human POLE variants assessed for functional data availability
S2A
S2C
S2F
S2P
S2Y
P3L
L3P
L3R
L3V
R4G
R4K
S5C
S5G
S5N
S5R
G6A
G6C
G6D
G6R
G6S
G6V
G7E
G7L
G7R
G7V
G7W
R8G
R8P
R8Q
R8W
R9G
R9P
R9Q
R9W
R10C
R10G
R10H
R10S
A11G
A11P
A11S
A11T
A11V
D12E
D12G
D12N
P13A
P13L
P13Q
P13R
P13S
G14A
G14D
G14S
G14V
A15P
A15T
A15V
D16A
D16E
D16G
D16H
D16N
D16V
G17A
G17C
G17D
G17S
E18A
E18D
E18G
E18K
E18Q
A19D
A19G
A19T
A19V
S20G
S20I
S20R
S20T
R21G
R21K
R21M
R21S
D22E
D22G
D22H
D22N
D22V
D22Y
D23E
D23G
D23H
D23N
D23V
D23Y
G24C
G24D
G24R
G24S
G24V
A25D
A25G
A25P
A25S
A25T
A25V
T26A
T26I
T26N
T26P
T26S
S27C
S27F
S27P
S27T
S28L
S28P
S28T
V29D
V29F
V29G
V29I
V29L
S30A
S30L
S30T
S30W
A31P
A31S
A31T
A31V
L32F
L32H
L32I
L32P
L32R
L32V
K33E
K33M
K33N
K33R
K33T
R34C
R34G
R34H
R34L
R34P
R34S
L35M
L35Q
L35V
E36D
E36G
E36K
E36Q
E36V
R37G
R37L
R37P
R37Q
R37W
S38C
S38N
S38R
S38T
Q39E
Q39H
Q39K
Q39L
Q39R
W40C
W40G
W40L
W40R
W40S
T41K
T41M
T41R
T41S
D42A
D42E
D42G
D42H
D42N
D42V
D42Y
K43E
K43M
K43N
K43R
K43T
M44I
M44K
M44L
M44R
M44V
D45E
D45G
D45H
D45N
L46F
L46M
L46S
R47G
R47L
R47P
R47Q
R47W
F48C
F48I
F48L
F48V
G49A
G49C
G49D
G49R
G49S
G49V
F50I
F50L
F50S
F50V
F50Y
E51D
E51G
E51K
E51Q
E51V
R52G
R52L
R52P
R52Q
R52W
L53M
L53P
L53Q
L53V
K54E
K54M
K54N
K54R
E55D
E55K
E55Q
E55V
P56A
P56L
P56S
G57A
G57C
G57D
G57R
G57S
G57V
E58A
E58D
E58K
E58Q
K59E
K59M
K59N
K59R
K59T
T60A
T60I
T60K
T60R
T60S
G61A
G61C
G61D
G61R
G61S
G61V
W62C
W62L
W62R
W62S
L63H
L63I
L63P
L63V
I64F
I64V
N65I
N65K
N65S
M66I
M66K
M66L
M66R
M66V
H67D
H67N
H67P
H67Q
H67R
H67Y
P68A
P68H
P68L
P68R
P68S
P68T
T69A
T69N
T69S
E70D
E70G
E70K
E70Q
I71M
I71V
L72V
D73E
D73G
D73H
E74D
E74K
D75E
D75G
D75H
D75N
D75Y
K76E
K76M
K76N
K76R
R77C
R77G
R77H
R77L
R77P
L78F
L78S
G79A
G79S
G79V
S80G
S80N
S80R
A81S
A81T
A81V
V82G
V82L
D83H
D83N
D83Y
Y84C
Y84D
Y84H
Y85C
Y85H
F86C
F86L
F86del
I87F
I87T
I87V
Q88R
D89A
D89V
D90E
D90G
D90N
D90Y
G91E
G91R
S92G
S92I
S92N
S92R
R93G
R93I
R93K
R93S
F94C
F94L
F94Y
K95N
V96L
V96M
A97G
A97P
A97S
A97T
A97V
L98F
L98V
P99A
P99L
P99S
Y100C
Y100F
Y100H
Y100S
K101E
K101I
K101N
K101R
P102L
P102S
Y103C
Y103H
F104I
F104L
F104S
Y105C
Y105F
Y105H
Y105N
I106L
I106N
I106T
I106V
A107E
A107S
A107T
A107V
T108I
T108N
T108S
R109G
R109I
R109K
R109T
K110E
K110R
G111C
G111R
G111S
C112F
C112W
C112Y
E113D
E113G
E113K
R114G
R114L
R114Q
E115K
E115Q
V116A
V116I
S117A
S117L
S118C
S118F
S118Y
F119I
F119L
F119S
F119V
L120F
L120I
L120R
L120V
S121F
S121Y
K122E
K122N
K122Q
K122R
K123N
K123T
Q125H
Q125K
Q125P
Q125R
G126D
G126S
K127E
K127I
I128T
I128V
A129G
A129T
K130E
K130T
V131L
V131M
E132D
E132K
E132Q
T133I
T133S
V134A
V134D
V134I
P135A
P135H
P135L
P135R
P135S
K136E
K136I
K136R
K136T
E137D
E137K
E137Q
D138E
D138G
D138H
D138N
D138V
D138Y
L139V
D140E
D140Y
L141S
P142L
P142Q
P142S
P142T
N143D
N143H
N143K
N143S
N143Y
H144L
H144N
H144P
H144Q
H144R
H144Y
L145F
L145M
L145S
G147A
G147C
G147D
G147R
G147S
G147V
L148F
K149E
K149R
R150G
R150L
R150Q
N151S
Y152C
Y152D
I153L
I153M
I153N
I153S
I153V
R154K
R154S
L155M
L155V
S156A
S156C
F157I
F157L
F157Y
H158Y
T159A
T159I
T159S
V160A
V160E
V160M
E161D
E161G
E161K
D162G
D162H
D162N
D162Y
L163F
L163I
L163P
V164D
V164F
V164I
K165Q
K165R
K165T
V166A
V166L
V166M
R167K
R167S
R167T
R167W
E169D
E169G
E169K
I170L
I170M
I170T
I170V
S171F
S171P
P172L
P172R
P172S
P172T
A173S
A173V
V174L
V174M
K175R
K176N
K176R
N177K
N177S
R178G
R178K
R178M
E179D
E179G
E179Q
Q180E
Q180H
Q180R
D181N
D181V
D181Y
H182D
H182R
H182Y
A183T
A183V
S184G
S184I
S184R
S184T
D185A
D185E
D185G
D185N
D185V
A186E
A186G
A186T
A186V
Y187C
Y187D
Y187F
Y187H
T188A
T188I
T188P
T188R
A189G
A189P
A189S
A189T
L190P
L190V
L191F
S192C
S192F
S192P
S192Y
S193G
S193R
V194A
V194D
V194I
V194L
L195M
L195P
L195Q
L195V
Q196E
Q196H
Q196K
Q196P
Q196R
R197G
R197K
R197M
R197S
R197T
R197W
G198A
G198C
G198D
G198R
G198S
G198V
G199C
G199D
G199R
G199S
G199V
V200A
V200D
V200G
V200I
V200L
I201F
I201L
I201N
I201S
I201T
I201V
T202A
T202I
T202P
T202S
D203E
D203G
D203H
D203N
D203V
D203Y
E204D
E204G
E204K
E204Q
E204V
E205D
E205G
E205K
E205Q
E205V
E206K
E206Q
T207A
T207I
T207P
T207S
S208C
S208F
S208T
K209N
K209Q
K209R
K210N
K210R
I211K
I211L
I211M
I211R
I211T
A212G
A212P
A212S
A212T
A212V
D213A
D213E
D213G
D213H
D213N
D213V
D213Y
Q214H
Q214K
Q214R
L215F
L215M
L215V
D216A
D216E
D216G
D216N
N217D
N217H
N217I
N217K
N217S
N217T
N217Y
I218F
I218L
I218N
I218V
V219A
V219E
V219G
V219L
V219M
D220E
D220G
D220H
D220N
D220Y
M221I
M221K
M221L
M221T
M221V
R222C
R222G
R222H
R222L
R222P
R222S
E223D
E223G
E223K
E223Q
Y224C
Y224D
Y224F
Y224H
Y224N
Y224S
D225A
D225E
D225G
D225H
D225N
D225V
V226A
V226D
V226F
V226G
V226I
V226L
P227A
P227H
P227L
P227R
P227S
Y228C
Y228F
Y228H
Y228N
Y228S
H229D
H229N
H229P
H229Q
H229R
H229Y
I230F
I230M
I230N
I230S
I230T
I230V
R231C
R231G
R231H
R231L
R231P
R231S
L232F
L232H
L232I
L232P
L232V
S233C
S233F
S233P
S233T
S233Y
I234N
I234T
I234V
D235A
D235E
D235G
D235H
D235N
D235V
D235Y
D235del
L236M
L236P
L236Q
L236R
L236V
K237E
K237M
K237N
K237R
K237T
I238F
I238L
I238M
I238N
I238T
I238V
H239D
H239N
H239Q
H239Y
V240A
V240E
V240G
V240L
V240M
A241G
A241S
A241T
A241V
H242D
H242P
H242Q
H242R
H242Y
W243G
Y244C
Y244F
Y244H
N245D
N245S
N245T
V246A
V246D
V246G
R247G
R247T
Y248C
Y248H
R249G
R249L
R249P
R249Q
G250E
N251D
N251S
N251Y
A252G
A252P
A252S
A252T
A252V
F253L
F253S
P254L
P254Q
P254S
V255I
E256D
E256K
I257M
I257T
I257V
T258A
T258I
T258N
T258P
T258S
R259C
R259G
R259H
R259L
R260G
R260L
R260P
R260Q
D261G
D261H
D261N
D262A
D262E
D262H
D262Y
L263F
L263I
L263P
L263V
V264I
E265A
E265K
E265Q
R266L
R266P
R266Q
P267A
P267L
P267R
P267S
D268A
D268E
D268G
D268H
D268N
D268V
D268Y
P269A
P269H
P269L
P269R
P269S
P269T
V270A
V270L
V270M
V271F
V271I
V271L
L272F
L272W
A273P
A273S
A273T
A273V
F274C
F274I
F274L
F274S
F274V
F274Y
D275A
D275E
D275G
D275H
D275N
D275V
D275Y
I276F
I276L
I276M
I276N
I276T
I276V
E277D
E277G
E277K
E277Q
E277V
T278A
T278K
T278M
T278N
T278P
T278R
T278S
T279A
T279I
T279N
T279S
K280E
K280I
K280N
K280R
K280T
L281M
L281P
L281Q
L281R
L281V
P282A
P282H
P282L
P282R
P282S
L283F
L283H
L283I
L283P
L283V
K284E
K284M
K284N
F285I
F285L
F285S
F285V
F285Y
P286A
P286C
P286H
P286L
P286R
P286S
P286T
D287E
D287G
D287H
D287N
D287V
D287Y
A288G
A288P
A288S
A288T
A288V
E289D
E289K
E289Q
E289V
T290I
D291E
D291H
D291N
D291V
D291Y
Q292E
Q292H
Q292K
I293F
I293L
I293M
I293N
I293T
I293V
M294I
M294R
M294T
M294V
M295I
M295L
M295R
M295V
I296F
I296L
I296M
I296T
I296V
S297A
S297C
S297F
S297Y
Y298C
Y298F
Y298H
Y298N
M299I
M299K
M299L
M299R
M299T
M299V
I300F
I300L
I300M
I300N
I300S
I300V
D301E
D301G
D301H
D301N
G302C
G302D
G302S
Q303E
Q303H
Q303K
Q303R
G304D
G304R
G304S
Y305C
Y305F
L306F
L306H
L306P
L306V
I307L
I307V
T308A
T308I
T308S
N309D
N309K
N309S
R310G
R310K
R310M
R310S
E311D
I312F
I312M
I312T
I312V
V313I
S314A
E315G
D316E
D316G
D316H
D316N
D316V
D316del
I317S
I317T
I317V
E318K
E318Q
D319E
D319H
D319N
F320C
F320L
F320S
F320V
E321G
E321V
F322C
F322L
T323A
T323I
T323N
T323P
T323S
P324A
P324F
P324L
P324R
P324T
K325R
P326A
P326L
P326R
P326S
E327K
E327Q
E327V
Y328C
Y328F
E329G
G330A
G330D
G330R
G330S
G330V
P331A
P331H
P331L
P331S
P331T
F332L
C333F
C333S
C333Y
V334G
V334I
F335C
F335I
F335S
F335Y
N336I
N336K
N336S
E337A
E337D
E337K
P338A
P338L
P338S
P338T
D339A
D339G
D339N
D339V
D339Y
E340D
E340G
E340K
E340V
A341D
A341G
A341P
A341S
A341T
A341V
H342D
H342L
H342R
H342Y
L343P
L343Q
L343V
I344F
I344L
I344M
I344N
Q345E
Q345H
Q345K
Q345P
Q345R
R346G
R346K
R346M
R346S
R346T
R346W
W347C
W347G
W347L
W347R
W347S
F348C
F348L
F348S
F348V
F348Y
E349D
E349G
E349K
E349Q
E349V
H350D
H350L
H350N
H350P
H350Q
H350Y
V351D
V351F
V351G
V351I
V351L
Q352E
Q352H
Q352K
Q352L
Q352P
Q352R
E353A
E353D
E353K
E353Q
T354A
T354I
T354P
T354S
K355I
K355N
K355R
P356A
P356H
P356L
P356R
P356S
P356T
T357A
T357I
T357N
T357P
T357S
I358M
I358N
I358T
I358V
M359I
M359K
M359L
M359R
M359T
M359V
V360A
V360I
V360L
T361A
T361I
T361P
T361S
Y362C
Y362F
Y362H
Y362N
Y362S
N363D
N363H
N363I
N363K
N363S
N363T
G364A
G364E
G364R
G364V
G364W
D365A
D365E
D365G
D365H
D365N
D365Y
F366C
F366L
F367C
F367L
F367S
F367V
F367Y
D368E
D368G
D368N
D368V
D368Y
W369L
W369R
W369S
P370L
P370S
P370T
F371L
V372L
V372M
E373D
E373K
E373V
A374G
A374S
A374T
A374V
R375G
R375L
R375P
R375Q
R375W
A376E
A376G
A376P
A376T
A376V
A377T
A377V
V378D
V378F
V378G
V378I
H379R
H379Y
G380C
G380R
G380S
L381Q
L381R
S382C
S382G
S382N
S382R
S382T
M383I
M383L
M383T
M383V
Q384H
Q384L
Q384P
Q384R
Q385H
Q385L
Q385R
E386D
E386G
E386K
E386Q
I387K
I387L
I387M
I387R
I387T
I387V
G388D
G388S
G388V
F389L
F389S
F389V
F389Y
Q390H
Q390K
Q390R
K391E
K391M
K391del
D392E
D392G
D392H
D392N
D392V
D392Y
S393G
S393I
S393N
Q394H
Q394K
Q394R
G395E
G395R
G395V
G395W
E396D
E396G
E396K
E396Q
Y397C
Y397D
Y397F
Y397H
K398E
K398M
K398N
K398Q
K398R
A399G
A399P
A399V
P400L
P400S
Q401H
Q401K
Q401L
Q401P
C402F
C402R
C402Y
I403L
I403T
I403V
H404R
M405I
M405L
M405R
M405T
M405V
D406A
D406E
D406G
D406H
D406N
C407F
C407G
C407W
C407Y
L408F
L408P
L408V
R409G
R409S
W410C
W410G
W410L
W410R
W410S
V411A
V411G
V411L
V411M
K412E
K412M
K412N
K412R
K412T
R413G
R413K
R413M
R413S
R413T
R413W
D414A
D414E
D414G
D414H
D414N
D414V
S415C
S415G
S415I
S415N
S415R
S415T
Y416C
Y416D
Y416H
Y416N
Y416S
L417F
L417H
L417P
L417del
P418A
P418H
P418L
P418R
P418S
P418T
V419A
V419E
V419G
V419L
V419M
G420A
G420C
G420D
G420R
G420S
G420V
S421C
S421G
S421I
S421N
S421R
S421T
H422D
H422L
H422N
H422Q
H422R
H422Y
N423D
N423I
N423K
N423S
N423T
N423Y
L424F
L424H
L424I
L424P
L424V
K425E
K425M
K425N
K425P
K425R
K425T
K425Y
A426E
A426G
A426P
A426S
A426T
A426V
A427D
A427G
A427P
A427S
A427T
A427V
A428D
A428G
A428P
A428S
A428T
A428V
K429M
K429N
K429R
K429T
A430D
A430G
A430P
A430S
A430T
A430V
A430Y
K431M
K431N
K431R
K431T
L432I
L432P
L432Q
L432V
G433A
G433C
G433D
G433R
G433S
G433V
Y434C
Y434F
Y434H
Y434N
Y434S
D435A
D435E
D435G
D435H
D435N
D435Y
P436A
P436H
P436L
P436R
P436S
P436T
P436Y
V437A
V437E
V437G
V437L
V437M
E438A
E438D
E438G
E438K
E438Q
E438V
L439P
L439Q
L439V
D440A
D440E
D440G
D440H
D440N
D440V
D440Y
P441A
P441L
P441Q
P441R
P441S
P441T
E442A
E442D
E442G
E442Q
E442V
D443E
D443G
D443H
D443N
D443Y
M444I
M444K
M444L
M444R
M444T
M444V
C445F
C445S
C445W
C445Y
R446G
R446L
R446P
R446Q
R446W
M447I
M447K
M447L
M447R
M447T
M447V
A448P
A448S
A448T
A448V
T449A
T449M
T449R
E450D
E450K
E450Q
Q451E
Q451H
P452A
P452H
P452L
P452R
P452S
P452T
Q453E
Q453H
Q453R
T454A
T454I
T454P
T454S
L455P
L455Q
L455V
A456G
A456P
A456S
A456T
A456V
T457A
T457K
T457M
T457P
T457R
T457S
Y458C
Y458F
Y458H
Y458N
Y458S
S459C
S459F
S459P
S459T
S459Y
S459del
V460A
V460E
V460L
V460M
S461L
S461P
S461T
D462A
D462E
D462G
D462H
D462N
D462V
D462Y
A463D
A463G
A463P
A463S
A463T
A463V
V464A
V464D
V464F
V464G
V464I
V464L
A465D
A465G
A465P
A465S
A465T
A465V
T466A
T466I
T466P
T466S
Y467H
Y467N
Y467S
Y468C
Y468F
Y468H
Y468N
Y468S
Y468del
L469M
L469P
L469Q
L469V
Y470C
Y470D
Y470F
Y470H
Y470N
Y470S
M471I
M471K
M471L
M471T
M471V
K472E
K472M
K472N
K472R
Y473C
Y473F
Y473H
Y473N
Y473S
V474A
V474D
V474F
V474I
V474L
H475N
H475Q
H475Y
P476A
P476L
P476Q
P476S
P476T
F477L
F477S
F477Y
I478M
I478N
I478V
F479I
F479L
F479Y
A480D
A480P
A480T
A480V
L481M
L481Q
L481V
C482F
C482G
C482S
C482W
C482Y
T483A
T483I
T483S
I484L
I484S
I484T
I484V
I485M
I485S
I485T
I485V
P486A
P486H
P486L
P486R
P486S
M487I
M487K
M487L
M487T
M487V
E488D
E488G
E488K
E488Q
E488V
P489H
P489L
P489R
P489S
P489T
D490A
D490E
D490G
D490H
D490N
D490V
D490Y
E491D
E491G
E491K
E491Q
V492L
V492M
L493P
L493V
R494G
R494Q
R494W
K495E
K495N
K495Q
K495R
G496C
G496D
G496V
S497F
S497P
S497T
G498C
G498D
G498R
G498S
T499A
T499I
T499S
L500P
L500Q
L500V
C501S
C501Y
E502A
E502D
E502G
E502K
E502Q
A503D
A503T
L505P
L505V
M506I
M506L
M506V
V507A
V507L
V507M
Q508H
Q508R
A509G
A509S
A509T
A509V
F510L
H511Q
H511Y
A512T
A512V
N513D
N513H
N513S
I514F
I514V
I515M
I515T
I515V
P517H
P517L
P517R
[truncated: 6,738 more rows]
