# Supplementary material for: PolED: a manually curated database of functional studies of POLE and POLD1 variants reported in humans
Source: Database (Oxford). 2025 Nov 20;2025:baaf076. doi: 10.1093/database/baaf076 (PMC12631556; doi:10.1093/database/baaf076)
Supplement: baaf076_Supplemental_Files [file baaf076_supplemental_files.zip › Supplementary Table S2.xlsx]

## Sheet: Table S4
Supplementary Table S2. Human POLD1 variants assessed for functional data availability
D2E
D2G
D2H
D2Y
G3D
G3S
G3V
K4E
K4Q
K4T
R5L
R5Q
R5W
R6L
R6P
R6Q
R6W
P7A
P7Q
P7S
P7T
G8A
G8C
G8D
G8S
P9L
P9Q
P9R
P9S
G10E
G10R
G10V
P11H
P11L
P11S
P11T
G12E
G12R
G12V
G12W
V13E
V13G
V13L
V13M
P14A
P14H
P14S
P15L
P15S
K16E
K16T
R17G
R17L
R17Q
R17W
A18D
A18S
A18T
A18V
R19C
R19G
R19H
R19L
R19P
R19S
G20A
G20E
G20R
G20V
G21A
G21C
G21D
G21N
G21R
G21S
G21V
L22F
L22I
L22P
W23C
W23L
W23R
D24E
D24N
D25E
D25G
D25N
D25V
D26G
D26H
D26N
D26V
D26Y
D27G
D27N
D27V
D27del
D27dup
A28G
A28T
A28V
P29H
P29L
P29R
P29S
R30L
R30P
R30Q
R30W
P31L
P31Q
P31R
P31S
S32C
S32F
S32Y
Q33H
F34I
F34L
E35K
E35V
E36A
E36G
E36K
D37E
D37G
D37N
D37V
D37Y
L38M
L38Q
L38V
A39G
A39T
A39V
L40P
L40V
M41I
M41L
M41R
M41T
E42D
E42K
E42Q
E43A
E43D
M44I
M44L
M44T
M44V
E45D
E45G
E45K
A46E
A46G
A46T
A46V
E47G
H48N
H48P
H48Q
H48R
H48Y
R49G
R49K
R49S
L50M
Q51E
Q51H
Q51K
Q51R
E52K
Q53E
Q53H
Q53L
E54D
E54K
E54Q
E54V
E55D
E55K
E55Q
E55V
E56K
E57D
E57K
E57Q
E57del
E57dup
L58M
L58Q
L58V
Q59E
Q59H
Q59K
Q59L
Q59P
Q59R
S60A
S60L
S60P
S60T
V61F
V61I
L62P
L62V
E63A
E63D
E63G
E63K
G64E
G64R
G64W
V65D
V65F
V65G
V65I
V65L
A66G
A66T
A66V
D67E
D67G
D67N
D67Y
G68A
G68E
G68R
G68V
G68W
Q69H
V70F
V70I
P71L
P71S
P72L
S73L
S73P
S73T
A74P
A74T
I75M
I75T
I75V
D76H
D76N
P77F
P77L
P77R
P77S
R78C
R78H
R78L
R78P
W79C
W79L
L80F
L80P
L80R
L80V
R81G
R81P
R81Q
R81W
P82A
P82L
P82R
P82S
T83I
T83R
T83S
P84S
P84T
P85A
P85Q
P85S
A86G
A86P
A86S
A86V
L87P
D88E
D88N
P89A
P89L
P89R
P89S
Q90E
Q90H
Q90L
Q90R
T91I
T91K
T91R
E92K
E92Q
P93H
P93L
P93S
P93T
L94F
L94P
L94V
I95F
I95L
I95M
I95V
F96L
F96V
Q97H
Q98H
Q98L
Q98P
L99W
E100D
E100G
E100K
I101F
I101M
I101T
I101V
D102E
D102G
D102H
D102N
D102Y
H103Q
H103R
H103Y
Y104C
Y104F
Y104S
V105A
V105L
V105M
G106A
G106C
G106D
G106S
P107L
P107Q
P107S
P107T
A108P
A108T
A108V
Q109E
Q109H
Q109L
Q109P
Q109R
P110H
P110L
P110R
P110S
V111A
V111G
V111L
V111M
P112H
P112L
P112R
P112S
G113E
G113R
G113V
G113W
G114E
G114K
G114R
G114V
G114W
P115A
P115H
P115L
P115R
P115S
P115T
P116L
P116S
P116T
P117L
P117Q
P117S
P117T
S118F
S118T
R119C
R119H
R119P
G120A
G120C
G120D
G120N
G120R
G120S
G120V
S121C
S121F
S121P
V122A
V122G
V122L
V122M
P123H
P123L
P123S
P123T
V124A
V124G
V124M
L125P
L125V
R126C
R126H
R126L
R126P
A127G
A127P
A127S
A127T
A127V
F128S
F128V
G129A
G129E
G129R
G129W
V130I
T131I
T131P
D132G
D132N
D132Y
E133K
G134A
G134E
G134R
F135L
F135S
F135V
S136A
S136C
S136F
S136P
V137F
V137I
V137L
C138S
C138W
C138Y
C139Y
H140Q
H140R
H140Y
I141F
I141V
H142L
H142Q
H142R
H142Y
G143C
G143D
G143R
G143S
G143V
F144L
A145D
A145P
A145S
A145T
A145V
P146A
P146H
P146L
P146R
P146S
P146T
Y147C
Y147D
Y147H
Y147N
F148L
F148S
Y149C
Y149F
Y149H
Y149N
Y149S
T150I
T150N
T150P
T150S
P151L
P151S
P151T
A152E
A152G
A152P
A152S
A152V
P153A
P153L
P153R
P153S
P153T
P154A
P154H
P154L
P154R
P154S
P154T
G155A
G155C
G155R
G155S
F156C
F156L
F156V
F156Y
G157A
G157E
G157R
G157V
G157W
P158A
P158L
P158R
P158S
P158T
E159A
E159D
E159G
E159K
E159Q
E159V
H160D
H160L
H160N
H160P
H160Q
H160Y
M161I
M161K
M161L
M161T
M161V
G162A
G162C
G162D
G162R
G162S
G162V
D163A
D163E
D163G
D163H
D163N
D163V
D163Y
L164M
L164P
L164Q
L164V
Q165E
Q165H
Q165L
Q165R
R166G
R166L
R166P
R166Q
R166W
E167D
E167G
E167K
E167Q
E167V
L168M
L168P
L168Q
L168V
N169D
N169H
N169I
N169K
N169S
N169T
N169Y
L170F
L170S
L170W
A171D
A171G
A171S
A171T
A171V
I172F
I172L
I172M
I172N
I172S
I172T
I172V
S173C
S173G
S173N
S173R
S173T
R174G
R174L
R174P
R174Q
R174W
D175A
D175E
D175F
D175G
D175H
D175N
D175V
D175Y
S176C
S176G
S176N
S176R
S176T
R177C
R177G
R177H
R177L
R177P
R177S
G178A
G178E
G178R
G178V
G178W
G179A
G179E
G179R
G179V
G179W
R180G
R180K
R180M
R180S
R180T
R180W
E181D
E181G
E181K
E181L
E181Q
E181V
L182M
L182P
L182Q
L182R
L182V
T183A
T183I
T183N
T183P
T183S
G184A
G184E
G184R
G184V
G184W
P185A
P185L
P185Q
P185R
P185S
P185T
A186P
A186S
A186T
A186V
V187A
V187E
V187G
V187L
V187M
L188M
L188P
L188Q
L188R
L188V
A189D
A189G
A189P
A189S
A189T
A189V
V190E
V190L
V190M
E191D
E191G
E191Q
E191V
L192M
L192P
L192Q
L192R
L192V
C193G
C193R
C193S
C193W
C193Y
S194C
S194F
S194Y
R195G
R195L
R195P
R195Q
E196D
E196G
E196K
E196Q
E196V
S197C
S197G
S197N
S197R
S197T
M198I
M198K
M198L
M198T
M198V
F199I
F199L
F199S
F199Y
G200R
G200W
Y201H
Y201N
Y201S
H202D
H202L
H202N
H202P
H202Q
H202R
H202Y
G203A
G203E
G203R
G203V
G203W
H204L
H204N
H204P
H204Q
H204R
H204Y
G205C
G205D
G205R
G205S
P206A
P206F
P206H
P206L
P206S
P206T
S207A
S207C
S207F
S207P
S207Y
P208A
P208L
P208Q
P208R
P208S
F209L
F209S
L210M
L210P
L210V
R211C
R211G
R211H
R211L
R211P
I212L
I212V
T213A
T213I
T213N
T213S
V214E
V214G
V214M
A215E
A215G
A215S
A215T
A215V
L216M
L216P
L216R
P217A
P217L
P217Q
P217S
R218C
R218H
R218L
R218P
L219F
L219H
L219V
V220A
V220L
V220M
A221D
A221G
A221P
A221S
A221T
A221V
P222A
P222L
P222Q
P222R
P222S
A223S
A223T
A223V
R224C
R224H
R224L
R224P
R224S
R225C
R225G
R225H
R225P
R225S
L226F
L226H
L226P
L227M
E228D
E228K
E228Q
Q229E
Q229H
Q229R
G230A
G230C
G230D
G230S
I231L
I231N
I231V
R232C
R232G
R232H
R232L
R232S
V233A
V233L
V233M
A234T
A234V
G235D
G235R
G235S
L236M
L236P
G237D
G237R
G237V
T238A
T238M
T238P
P239A
P239H
P239L
P239S
P239T
S240G
S240N
S240R
S240T
F241L
F241V
A242P
A242S
A242T
A242V
P243H
P243L
P243S
P243T
Y244C
Y244D
Y244F
Y244H
Y244S
E245D
E245K
A246D
A246G
A246T
A246V
N247I
N247S
V248A
V248D
V248I
V248L
D249E
D249H
D249N
D249Y
F250S
F250V
F250Y
E251D
E251G
E251Q
I252L
I252M
R253G
R253L
R253P
R253Q
R253W
F254I
F254L
M255I
M255L
M255T
M255V
V256L
V256M
D257G
D257N
T258A
T258M
T258P
T258R
D259E
D259G
D259H
D259N
D259S
D259V
D259Y
I260M
I260V
V261F
V261I
V261L
G262A
G262C
G262D
G262R
G262S
C263R
C263W
C263Y
N264D
N264H
N264I
N264K
N264S
W265C
W265R
L266M
L266R
L266V
E267D
E267G
E267K
E267Q
E267V
L268F
P269A
P269S
A270G
A270P
G271A
G271E
G271R
G271V
K272E
K272I
K272N
K272R
Y273C
Y273D
Y273F
Y273H
Y273N
A274D
A274G
A274P
A274S
A274T
A274V
L275M
L275V
R276G
R276K
R276M
R276S
R276T
R276W
L277M
L277V
K278E
K278N
K278Q
K278R
K278T
E279D
E279G
E279K
E279Q
E279V
K280E
K280M
K280N
K280R
K280T
A281G
A281P
A281S
A281T
A281V
T282A
T282M
T282P
T282R
T282S
Q283E
Q283H
Q283K
Q283L
Q283R
C284G
C284R
C284S
C284W
C284Y
Q285H
Q285K
Q285L
Q285R
L286V
E287D
E287G
E287K
E287Q
E287V
A288E
A288G
A288P
A288S
A288T
A288V
D289A
D289E
D289G
D289H
D289N
D289V
D289Y
D289dup
V290E
V290G
V290L
V290M
L291M
L291P
L291V
W292C
W292L
W292R
S293A
S293C
S293F
S293P
S293T
S293Y
D294A
D294E
D294G
D294H
D294N
D294V
V295E
V295G
V295L
V295M
V296A
V296G
V296I
V296L
S297C
S297G
S297I
S297N
S297R
S297T
H298D
H298N
H298Q
H298R
H298Y
P299A
P299L
P299Q
P299S
P299T
P300A
P300L
P300Q
P300R
P300S
P300T
E301A
E301D
E301G
E301K
E301V
G302A
G302E
G302K
G302R
P303A
P303L
P303Q
P303R
P303S
P303T
W304G
W304M
W304R
W304S
Q305E
Q305H
Q305K
Q305L
Q305P
Q305R
R306C
R306G
R306H
R306P
R306S
I307F
I307L
I307M
I307T
I307V
A308E
A308G
A308P
A308T
A308V
P309H
P309L
P309R
P309S
L310F
L310M
L310S
L310V
R311C
R311G
R311H
R311L
R311P
R311S
V312A
V312E
V312G
V312L
V312M
L313F
L313H
L313I
L313P
L313V
L313del
S314C
S314G
S314N
S314R
S314T
F315L
D316G
D316H
D316N
I317F
I317L
I317M
I317N
I317S
I317T
I317V
I317Y
E318A
E318D
E318G
E318K
E318Q
E318V
C319F
C319G
C319R
C319S
C319W
C319Y
A320D
A320G
A320P
A320S
A320T
A320V
G321A
G321C
G321D
G321R
G321S
G321V
R322C
R322G
R322H
R322L
R322P
R322S
K323E
K323I
K323N
K323Q
K323R
K323T
G324A
G324C
G324D
G324R
G324S
G324V
I325M
I325N
I325T
I325V
F326L
P327A
P327L
P327R
P327S
P327T
E328D
E328G
E328K
E328V
P329A
P329H
P329L
P329S
E330A
E330D
E330G
E330K
E330Q
E330V
R331P
R331Q
R331W
D332H
D332N
D332Y
P333H
P333L
P333R
P333S
P333T
V334A
V334F
I335L
I335V
Q336H
Q336K
Q336P
Q336R
C338F
C338W
C338Y
S339A
S339L
L340M
L340P
G341C
G341D
G341V
L342M
L342P
R343C
R343H
R343P
R343S
W344C
W344L
W344R
W344S
G345E
G345R
G345V
E346D
E346G
E346K
E346Q
E346V
P347A
P347L
P347Q
P347S
E348D
E348G
E348Q
P349R
P349S
F350L
L351V
R352C
R352H
R352L
R352S
L353M
L353V
A354S
A354T
A354V
L355F
L355H
T356A
T356I
T356N
T356S
L357M
L357P
L357R
L357V
R358G
R358L
R358P
R358Q
R358W
P359H
P359L
P359R
P359S
P359T
C360P
C360R
C360S
C360Y
A361D
A361S
A361T
A361V
P362L
P362R
P362S
I363L
L364M
L364P
L364R
G365A
G365D
G365R
G365S
G365V
A366D
A366G
A366P
A366V
K367E
K367N
V368G
V368M
Q369H
S370C
S370I
S370N
S370R
S370T
Y371C
Y371H
E372G
E372K
K373E
K373N
K373R
E374G
E374K
E374V
E375D
E375G
E375K
E375Q
E375del
D376E
D376G
D376H
D376N
D376V
L377V
L378M
Q379H
Q379P
Q379R
A380P
A380V
W381C
W381L
W381R
W381S
S382F
S382P
T383A
T383I
T383P
F384I
F384S
F384V
I385L
I385M
I385V
R386C
R386H
R386L
R386P
I387F
I387M
I387N
I387T
M388I
M388L
M388R
M388T
M388V
D389E
D389H
D389N
D389Y
P390A
P390H
P390L
P390R
P390S
P390T
D391E
D391H
D391N
D391Y
V392A
V392L
V392M
I393L
I393T
I393V
T394A
T394I
G395C
G395D
G395S
Y396S
N397D
I398M
I398T
I398V
Q399E
Q399H
Q399R
N400D
N400K
N400T
F401L
D402A
D402G
D402H
D402N
D402V
D402Y
L403I
P404A
P404L
P404R
P404S
Y405C
L406F
L406P
L406V
I407M
I407N
I407T
I407V
S408C
S408F
S408P
S408Y
R409G
R409L
R409P
R409Q
R409W
A410D
A410T
A410V
Q411E
Q411H
Q411P
Q411R
T412A
T412I
T412N
L413F
L413H
K414E
K414R
V415A
V415E
V415G
V415I
V415L
Q416E
Q416H
Q416K
Q416L
T417A
T417I
T417K
T417R
T417S
F418C
F418I
F418L
F418S
F418V
P419A
P419R
P419S
P419T
F420C
F420L
F420S
L421P
L421V
G422A
G422C
G422D
G422R
G422S
G422V
R423C
R423G
R423H
R423L
R423P
R423S
V424A
V424E
V424G
V424L
V424M
A425D
A425G
A425S
A425T
A425V
G426A
G426C
G426R
G426S
L427F
L427H
L427I
L427P
L427V
C428F
C428R
C428S
C428W
C428Y
S429C
S429F
S429P
S429Y
N430D
N430H
N430I
N430K
N430S
N430T
N430Y
I431F
I431L
I431M
I431N
I431T
I431V
R432G
R432L
R432P
R432Q
R432W
D433A
D433E
D433H
D433N
D433V
D433Y
S434A
S434C
S434F
S434P
S434T
S434Y
S435A
S435L
S435P
S435T
F436I
F436L
F436S
F436V
Q437E
Q437H
Q437K
Q437L
Q437R
S438C
S438F
S438Y
K439E
K439M
K439N
K439Q
K439R
K439T
Q440E
Q440H
Q440L
Q440P
T441A
T441K
T441M
T441P
T441R
T441S
G442C
G442R
G442S
G442V
R443G
R443L
R443P
R443Q
R443W
R444G
R444L
R444P
R444Q
R444W
D445A
D445E
D445G
D445H
D445N
D445V
D445Y
T446I
T446N
T446P
T446S
K447E
K447M
K447N
K447R
V448A
V448D
V448F
V448G
V448I
V448L
V449A
V449D
V449G
V449I
V449L
S450C
S450G
S450N
S450R
S450T
M451I
M451L
M451T
M451V
V452A
V452E
V452G
V452L
V452M
G453A
G453C
G453D
G453R
G453S
R454C
R454G
R454H
R454L
R454P
R454S
V455A
V455E
V455G
V455L
V455M
Q456E
Q456H
Q456L
M457I
M457L
M457R
M457T
M457V
D458A
D458E
D458G
D458H
D458N
D458V
D458Y
M459I
M459K
M459L
M459P
M459R
M459T
M459V
L460M
L460P
L460Q
L460R
L460V
Q461E
Q461H
Q461K
Q461L
Q461R
V462E
V462G
V462L
V462M
L463M
L463Q
L463R
L463V
L464M
L464P
L464Q
L464V
R465G
R465L
R465Q
R465W
E466A
E466D
E466G
E466K
E466Q
E466V
Y467C
Y467D
Y467F
Y467H
Y467N
Y467S
K468N
K468R
K468T
L469F
L469H
R470C
R470H
R470L
R470P
S471F
S471P
S471T
S471Y
Y472C
Y472H
T473A
T473M
L474I
L474P
N475D
N475K
N475S
A476S
A476T
A476V
V477L
V477M
S478G
S478I
S478N
S478R
S478T
F479I
F479L
F479S
F479V
H480R
H480Y
F481L
F481V
L482Q
G483D
G483R
E484G
E484K
E484Q
Q485H
Q485R
K486E
K486N
K486T
E487K
E487Q
E487V
D488G
D488N
D488Y
V489L
V489M
Q490K
Q490P
Q490R
H491Q
H491R
H491Y
S492G
S492I
S492N
S492R
I493M
I493V
I494F
I494L
I494N
I494T
T495A
T495I
T495S
D496H
D496N
D496Y
Q498K
Q498L
Q498P
Q498R
N499D
N499S
G500E
G500R
G500W
N501D
N501H
D502E
D502G
D502H
D502N
D502Y
D502del
Q503E
Q503H
Q503L
T504A
T504I
T504N
T504P
R505C
R505H
R505L
R505P
R505S
R505del
R506C
R506G
R506H
R506L
R506P
R506S
R507C
R507H
R507P
L508P
L508V
A509P
A509S
A509T
A509V
V510A
V510E
V510L
V510M
Y511F
Y511H
C512R
C512Y
L513P
L513V
K514E
K514N
K514R
D515G
D515N
D515V
D515Y
A516P
A516S
A516T
A516V
Y517C
Y517H
Y517S
L518M
P519A
P519L
P519S
L520M
L520P
L520Q
L520V
R521L
R521Q
R521W
L522V
E524G
R525G
R525Q
R525W
L526F
L526P
L526V
M527I
M527T
M527V
V528A
V528L
V528M
L529R
L529V
V530L
V530M
N531S
A532D
A532G
A532T
A532V
V533L
V533M
E534D
E534K
M535I
A536E
A536G
A536S
A536T
A536V
R537K
R537T
V538G
V538I
T539A
T539I
T539S
G540A
G540C
G540R
[truncated: 2,085 more rows]
