# Supplementary material for: PolED: a manually curated database of functional studies of POLE and POLD1 variants reported in humans
Source: Database (Oxford). 2025 Nov 20;2025:baaf076. doi: 10.1093/database/baaf076 (PMC12631556; doi:10.1093/database/baaf076)
Supplement: baaf076_Supplemental_Files [file baaf076_supplemental_files.zip › Supplementary Table S3.xlsx]

## Sheet: Sheet1
Supplementary Table S3. Publications reporting human POLE/POLD1 variants curated in this work.
Abaan, O.D., et al. (2013). The exomes of the NCI-60 panel: a genomic resource for cancer biology and systems pharmacology. Cancer Res 73, 4372-4382.
Abbosh, C., et al. (2017). Phylogenetic ctDNA analysis depicts early-stage lung cancer evolution. Nature 545, 446-451.
Abdel-Wahab, R., et al. (2020). Genomic profiling reveals high frequency of DNA repair genetic aberrations in gallbladder cancer. Sci Rep 10, 22087.
Abida, W., et al. (2019). Genomic correlates of clinical outcome in advanced prostate cancer. Proc. Natl. Acad. Sci. U.S.A. 116, 11428-11436.
Abou Alaiwi, S., et al. (2020). Mammalian SWI/SNF Complex Genomic Alterations and Immune Checkpoint Blockade in Solid Tumors. Cancer Immunology Research 8, 1075-1084.
Agrawal, N., et al. (2011). Exome sequencing of head and neck squamous cell carcinoma reveals inactivating mutations in NOTCH1. Science 333, 1154-1157.
Ahn, S.M., et al. (2016). The somatic POLE P286R mutation defines a unique subclass of colorectal cancer featuring hypermutation, representing a potential genomic biomarker for immunotherapy. Oncotarget 7, 68638-68649.
Al-Hebshi, N.N., et al. (2016). Exome sequencing of oral squamous cell carcinoma in users of Arabian snuff reveals novel candidates for driver genes. Int J Cancer 139, 363-372.
Alba-Pavón, P., et al. (2023). Analysis of germline variants in pediatric patients diagnosed with desmoid tumors and nuchal-type fibromas. Transl Pediatr 12, 1715-1724.
Aldera, A.P., et al. (2024). Investigating somatic variants and pathways in mismatch repair-deficient (dMMR) colorectal carcinoma in South Africa. J Clin Pathol, jcp-2024-209526.
Ambrosini, M., et al. (2024). Immune checkpoint inhibitors for POLE or POLD1 proofreading-deficient metastatic colorectal cancer. Annals of Oncology 35, 643-655.
Andrianova, M.A., et al. (2017). Germline PMS2 and somatic POLE exonuclease mutations cause hypermutability of the leading DNA strand in biallelic mismatch repair deficiency syndrome brain tumours. The Journal of Pathology 243, 331-341.
Andrianova, M.A., et al. (2024). Discovery of recessive effect of human polymerase δ proofreading deficiency through mutational analysis of POLD1-mutated normal and cancer cells. Eur J Hum Genet 32, 837-845.
Anselmino, N., et al. (2024). Integrative Molecular Analyses of the MD Anderson Prostate Cancer Patient-derived Xenograft (MDA PCa PDX) Series. Clinical Cancer Research 30, 2272-2285.
Aoude, L.G., et al. (2015). POLE mutations in families predisposed to cutaneous melanoma. Fam Cancer 14, 621-628.
Armenia, J., et al. (2018). The long tail of oncogenic drivers in prostate cancer. Nat Genet 50, 645-651.
Arora, S., et al. (2015). Genetic Variants That Predispose to DNA Double-Strand Breaks in Lymphocytes From a Subset of Patients With Familial Colorectal Carcinomas. Gastroenterology 149, 1872-1883 e1879.
Bailey, P., et al. (2016). Genomic analyses identify molecular subtypes of pancreatic cancer. Nature 531, 47-52.
Barthel, F.P., et al. (2019). Longitudinal molecular trajectories of diffuse glioma in adults. Nature 576, 112-120.
Bellido, F., et al. (2016). POLE and POLD1 mutations in 529 kindred with familial colorectal cancer and/or polyposis: review of reported cases and recommendations for genetic testing and surveillance. Genet Med 18, 325-332.
Bellone, S., et al. (2015). Polymerase epsilon (POLE) ultra-mutated tumors induce robust tumor-specific CD4+ T cell responses in endometrial cancer patients. Gynecol Oncol 138, 11-17.
Bellone, S., et al. (2022). A phase 2 evaluation of pembrolizumab for recurrent Lynch‐like versus sporadic endometrial cancers with microsatellite instability. Cancer 128, 1206-1218.
Beltran, H., et al. (2016). Divergent clonal evolution of castration-resistant neuroendocrine prostate cancer. Nat Med 22, 298-305.
Bertotti, A., et al. (2015). The genomic landscape of response to EGFR blockade in colorectal cancer. Nature 526, 263-267.
Billingsley, C.C., et al. (2015). Polymerase varepsilon (POLE) mutations in endometrial cancer: clinical outcomes and implications for Lynch syndrome testing. Cancer 121, 386-394.
Biscaglia, G., et al. (2022). Germline Alterations in Patients With IBD-associated Colorectal Cancer. Inflammatory Bowel Diseases 28, 447-454.
Bonache, S., et al. (2018). Multigene panel testing beyond BRCA1/2 in breast/ovarian cancer Spanish families and clinical actionability of findings. J Cancer Res Clin Oncol 144, 2495-2513.
Bonilla, X., et al. (2016). Genomic analysis identifies new drivers and progression pathways in skin basal cell carcinoma. Nat Genet 48, 398-406.
Brady, S.W., et al. (2022). The genomic landscape of pediatric acute lymphoblastic leukemia. Nat Genet 54, 1376-1389.
Buchanan, D.D., et al. (2018). Risk of colorectal cancer for carriers of a germ-line mutation in POLE or POLD1. Genetics in Medicine 20, 890-895.
Campbell, B.B., et al. (2017). Comprehensive analysis of hypermutation in human cancer. Cell 171, 1042-1056 e1010.
Campbell, J.D., et al. (2016). Distinct patterns of somatic genome alterations in lung adenocarcinomas and squamous cell carcinomas. Nat Genet 48, 607-616.
Cancer Genome Atlas Research Network (2011). Integrated genomic analyses of ovarian carcinoma. Nature 474, 609-615.
Cancer Genome Atlas Network (2012). Comprehensive molecular characterization of human colon and rectal cancer. Nature 487, 330-337.
Cancer Genome Atlas Research Network (2012). Comprehensive genomic characterization of squamous cell lung cancers. Nature 489, 519-525.
Cancer Genome Atlas Research Network (2013). Integrated genomic characterization of endometrial carcinoma. Nature 497, 67-73.
Cancer Genome Atlas Research Network (2013). Comprehensive molecular characterization of clear cell renal cell carcinoma. Nature 499, 43-49.
Cancer Genome Atlas Research Network (2014). Comprehensive molecular characterization of gastric adenocarcinoma. Nature 513, 202-209.
Cancer Genome Atlas Research Network (2014). Comprehensive molecular characterization of urothelial bladder carcinoma. Nature 507, 315-322.
Cancer Genome Atlas Research Network (2014). Comprehensive molecular profiling of lung adenocarcinoma. Nature 511, 543-550.
Cancer Genome Atlas Network (2015). Comprehensive genomic characterization of head and neck squamous cell carcinomas. Nature 517, 576-582.
Cancer Genome Atlas Network (2015). Genomic Classification of Cutaneous Melanoma. Cell 161, 1681-1696.
Cancer Genome Atlas Research Network (2017). Comprehensive and Integrated Genomic Characterization of Adult Soft Tissue Sarcomas. Cell 171, 950-965 e928.
Cancer Genome Atlas Research Network (2017). Integrated genomic characterization of oesophageal carcinoma. Nature 541, 169-175.
Castellsagué, E., et al. (2019). Novel POLE pathogenic germline variant in a family with multiple primary tumors results in distinct mutational signatures. Human Mutation 40, 36-41.
Cerrato-Izaguirre, D., et al. (2022). Somatic Mutational Landscape in Mexican Patients: CDH1 Mutations and chr20q13.33 Amplifications Are Associated with Diffuse-Type Gastric Adenocarcinoma. IJMS 23, 11116.
Chan, G.H.J., et al. (2018). Clinical genetic testing outcome with multi-gene panel in Asian patients with multiple primary cancers. Oncotarget 9, 30649-30660.
Chang, C.-S., et al. (2019). Genomic analysis of racial differences in triple negative breast cancer. Genomics 111, 1529-1542.
Chang, D., and Shain, A.H. (2021). The landscape of driver mutations in cutaneous squamous cell carcinoma. NPJ Genom Med 6, 61.
Chen, B., et al. (2021). Differential pre-malignant programs and microenvironment chart distinct paths to malignancy in human colorectal polyps. Cell 184, 6262-6280.e6226.
Chen, K., et al. (2015). Mutational landscape of gastric adenocarcinoma in Chinese: implications for prognosis and therapy. Proc Natl Acad Sci U S A 112, 1107-1112.
Chen, W., et al. (2020). MSH6 immunohistochemical heterogeneity in colorectal cancer: comparative sequencing from different tumor areas. Human Pathology 96, 104-111.
Cho, S.Y., et al. (2017). Cervical small cell neuroendocrine tumor mutation profiles via whole exome sequencing. Oncotarget 8, 8095-8104.
Cho, Y.A., et al. (2021). Incidence, clinicopathologic, and genetic characteristics of mismatch repair gene-mutated glioblastomas. J Neurooncol 153, 43-53.
Chubb, D., et al. (2015). Genetic diagnosis of high-penetrance susceptibility for colorectal cancer (CRC) is achievable for a high proportion of familial CRC by exome sequencing. J Clin Oncol 33, 426-432.
Church, D.N., et al. (2013). DNA polymerase epsilon and delta exonuclease domain mutations in endometrial cancer. Hum Mol Genet 22, 2820-2828.
Church, D.N., et al. (2015). Prognostic significance of POLE proofreading mutations in endometrial cancer. J Natl Cancer Inst 107, 402.
Ciriello, G., et al. (2015). Comprehensive Molecular Portraits of Invasive Lobular Breast Cancer. Cell 163, 506-519.
Cremin, C., et al. (2020). Burden of hereditary cancer susceptibility in unselected patients with pancreatic ductal adenocarcinoma referred for germline screening. Cancer Medicine 9, 4004-4013.
Crompton, B.D., et al. (2014). The genomic landscape of pediatric Ewing sarcoma. Cancer Discov 4, 1326-1341.
da Costa, L.T., et al. (1995). Polymerase delta variants in RER colorectal tumours. Nat Genet 9, 10-11.
Dámaso, E., et al. (2020). Comprehensive Constitutional Genetic and Epigenetic Characterization of Lynch-Like Individuals. Cancers 12, 1799.
Demidova, E.V., et al. (2023). Candidate variants in DNA replication and repair genes in early-onset renal cell carcinoma patients referred for germline testing. BMC Genomics 24, 212.
Deng, J., et al. (2019). Identification of the Germline Mutation Profile in Esophageal Squamous Cell Carcinoma by Whole Exome Sequencing. Front. Genet. 10, 47.
Denisova, E., et al. (2022). Whole-exome sequencing in eccrine porocarcinoma indicates promising therapeutic strategies. Cancer Gene Ther 29, 697-708.
Din, S., et al. (2018). Mutational Analysis Identifies Therapeutic Biomarkers in Inflammatory Bowel Disease–Associated Colorectal Cancers. Clinical Cancer Research 24, 5133-5142.
Do, M.D., et al. (2022). Molecular characteristics of young‐onset colorectal cancer in Vietnamese patients. Asia-Pac J Clncl Oncology 18, 678-685.
Dominguez-Valentin, M., et al. (2018). Potentially pathogenic germline CHEK2 c.319+2T>A among multiple early-onset cancer families. Familial Cancer 17, 141-153.
Dou, Y., et al. (2020). Proteogenomic Characterization of Endometrial Carcinoma. Cell 180, 729-748.e726.
Dulak, A.M., et al. (2013). Exome and whole-genome sequencing of esophageal adenocarcinoma identifies recurrent driver events and mutational complexity. Nat Genet 45, 478-486.
Dutil, J., et al. (2019). Germline variants in cancer genes in high-risk non-BRCA patients from Puerto Rico. Sci Rep 9, 17769.
Duvivier, H.L., et al. (2023). Pembrolizumab in Patients With Tumors With High Tumor Mutational Burden: Results From the Targeted Agent and Profiling Utilization Registry Study. JCO 41, 5140-5150.
Ellis, M.J., et al. (2012). Whole-genome analysis informs breast cancer response to aromatase inhibition. Nature 486, 353-360.
Elsayed, F.A., et al. (2015). Germline variants in POLE are associated with early onset mismatch repair deficient colorectal cancer. Eur J Hum Genet 23, 1080-1084.
Elsayed, F.A., et al. (2019). Low frequency of <i>POLD1</i> and <i>POLE</i> exonuclease domain variants in patients with multiple colorectal polyps. Molec Gen & Gen Med 7, e00603.
Encinas, G., et al. (2018). Somatic mutations in early onset luminal breast cancer. Oncotarget 9, 22460-22479.
Erdem, H.B., and Bahsi̇, T. (2020). Spectrum of germline cancer susceptibility gene mutations in Turkish colorectal cancer patients: a single center study. Turk J Med Sci 50, 1015-1021.
Erson-Omay, E.Z., et al. (2015). Somatic POLE mutations cause an ultramutated giant cell high-grade glioma subtype with better prognosis. Neuro Oncol 17, 1356-1364.
Falcone, F., et al. (2019). Application of the Proactive Molecular Risk Classifier for Endometrial Cancer (ProMisE) to patients conservatively treated: Outcomes from an institutional series. European Journal of Obstetrics & Gynecology and Reproductive Biology 240, 220-225.
Ferrer‐Avargues, R., et al. (2017). Characterization of a novel <i>POLD1</i> missense founder mutation in a Spanish population. The Journal of Gene Medicine 19, e2951.
Flohr, T., et al. (1999). Detection of mutations in the DNA polymerase delta gene of human sporadic colorectal cancers and colon cancer cell lines. Int J Cancer 80, 919-929.
Gallon, R., et al. (2024). Constitutional mismatch repair deficiency mimicking Lynch syndrome is associated with hypomorphic mismatch repair gene variants. NPJ Precis Oncol 8, 119.
Garcia-Recio, S., et al. (2023). Multiomics in primary and metastatic breast tumors from the AURORA US network finds microenvironment and epigenetic drivers of metastasis. Nat Cancer 4, 128-147.
Gardner, E.E., et al. (2017). Chemosensitive Relapse in Small Cell Lung Cancer Proceeds through an EZH2-SLFN11 Axis. Cancer Cell 31, 286-299.
Garg, M., et al. (2015). Profiling of somatic mutations in acute myeloid leukemia with FLT3-ITD at diagnosis and relapse. Blood 126, 2491-2501.
George, J., et al. (2015). Comprehensive genomic profiles of small cell lung cancer. Nature 524, 47-53.
George, J., et al. (2018). Integrative genomic profiling of large-cell neuroendocrine carcinomas reveals distinct subtypes of high-grade neuroendocrine lung tumors. Nat Commun 9, 1048.
Gerlinger, M., et al. (2014). Genomic architecture and evolution of clear cell renal cell carcinomas defined by multiregion sequencing. Nat Genet 46, 225-233.
Ghazani, A.A., et al. (2017). Assigning clinical meaning to somatic and germ-line whole-exome sequencing data in a prospective cancer precision medicine study. Genetics in Medicine 19, 787-795.
Giannakis, M., et al. (2014). RNF43 is frequently mutated in colorectal and endometrial cancers. Nat Genet 46, 1264-1266.
Giannakis, M., et al. (2016). Genomic Correlates of Immune-Cell Infiltrates in Colorectal Carcinoma. Cell Rep 17, 1206.
Gillette, M.A., et al. (2020). Proteogenomic Characterization Reveals Therapeutic Vulnerabilities in Lung Adenocarcinoma. Cell 182, 200-225.e235.
Gingras, M.C., et al. (2016). Ampullary Cancers Harbor ELF3 Tumor Suppressor Gene Mutations and Exhibit Frequent WNT Dysregulation. Cell Rep 14, 907-919.
Golubicki, M., et al. (2021). Comprehensive Genomic Characterization of Fifteen Early-Onset Lynch-Like Syndrome Colorectal Cancers. Cancers 13, 1259.
Griger, J., et al. (2023). An integrated cellular and molecular model of gastric neuroendocrine cancer evolution highlights therapeutic targets. Cancer Cell 41, 1327-1344.e1310.
Grobner, S.N., et al. (2018). The landscape of genomic alterations across childhood cancers. Nature 555, 321-327.
Gunawardana, J., et al. (2014). Recurrent somatic mutations of PTPN1 in primary mediastinal B cell lymphoma and Hodgkin lymphoma. Nat Genet 46, 329-335.
Guo, G., et al. (2013). Whole-genome and whole-exome sequencing of bladder cancer identifies frequent alterations in genes involved in sister chromatid cohesion and segregation. Nat Genet 45, 1459-1463.
Guo, Y.A., et al. (2018). Mutation hotspots at CTCF binding sites coupled to chromosomal instability in gastrointestinal cancers. Nat Commun 9, 1520.
Hamzaoui, N., et al. (2020). Genetic, structural, and functional characterization of POLE polymerase proofreading variants allows cancer risk prediction. Genetics in Medicine 22, 1533-1541.
Hansen, M.F., et al. (2015). A novel POLE mutation associated with cancers of colon, pancreas, ovaries and small intestine. Fam Cancer 14, 437-448.
Hayward, N.K., et al. (2017). Whole-genome landscapes of major melanoma subtypes. Nature 545, 175-180.
He, J., et al. (2021). Distinctive genomic characteristics in POLE/POLD1-mutant cancers can potentially predict beneficial clinical outcomes in patients who receive immune checkpoint inhibitor. Ann Transl Med 9, 129-129.
Henn, J., et al. (2019). Diagnostic yield and clinical utility of a comprehensive gene panel for hereditary tumor syndromes. Hered Cancer Clin Pract 17, 5.
Ho, A.S., et al. (2019). Genetic hallmarks of recurrent/metastatic adenoid cystic carcinoma. Journal of Clinical Investigation 129, 4276-4289.
Hoang, L.N., et al. (2015). Polymerase Epsilon Exonuclease Domain Mutations in Ovarian Endometrioid Carcinoma. Int J Gynecol Cancer 25, 1187-1193.
Hodis, E., et al. (2012). A landscape of driver mutations in melanoma. Cell 150, 251-263.
Hugo, W., et al. (2016). Genomic and Transcriptomic Features of Response to Anti-PD-1 Therapy in Metastatic Melanoma. Cell 165, 35-44.
Hühns, M., et al. (2020). High mutational burden in colorectal carcinomas with monoallelic POLE mutations: absence of allelic loss and gene promoter methylation. Modern Pathology 33, 1220-1231.
Hyman, D.M., et al. (2018). HER kinase inhibition in patients with HER2- and HER3-mutant cancers. Nature 554, 189-194.
Imielinski, M., et al. (2012). Mapping the hallmarks of lung adenocarcinoma with massively parallel sequencing. Cell 150, 1107-1120.
Jalkh, N., et al. (2017). Next-generation sequencing in familial breast cancer patients from Lebanon. BMC Med Genomics 10, 8.
Jamal-Hanjani, M., et al. (2017). Tracking the Evolution of Non–Small-Cell Lung Cancer. N Engl J Med 376, 2109-2121.
Jansen, A.M., et al. (2016). Combined mismatch repair and POLE/POLD1 defects explain unresolved suspected Lynch syndrome cancers. Eur J Hum Genet 24, 1089-1092.
Jansen, A.M.L., et al. (2020). Novel candidates in early-onset familial colorectal cancer. Familial Cancer 19, 1-10.
Jesinghaus, M., et al. (2016). Genotyping of colorectal cancer for cancer precision medicine: Results from the IPH Center for Molecular Pathology. Genes Chromosomes Cancer 55, 505-521.
Johnson, A., et al. (2017). Comprehensive Genomic Profiling of 282 Pediatric Low- and High-Grade Gliomas Reveals Genomic Drivers, Tumor Mutational Burden, and Hypermutation Signatures. The Oncologist 22, 1478-1490.
Johnson, B.E., et al. (2014). Mutational analysis reveals the origin and therapy-driven evolution of recurrent glioma. Science 343, 189-193.
Jones, S., et al. (2014). Genomic analyses of gynaecologic carcinosarcomas reveal frequent mutations in chromatin remodelling genes. Nat Commun 5, 5006.
Joshi, A., et al. (2021). Molecular characterization of lung squamous cell carcinoma tumors reveals therapeutically relevant alterations. Oncotarget 12, 578-588.
Jungwirth, J., et al. (2022). Mutational analysis of driver genes defines the colorectal adenoma: in situ carcinoma transition. Sci Rep 12, 2570.
Kakiuchi, M., et al. (2014). Recurrent gain-of-function mutations of RHOA in diffuse-type gastric carcinoma. Nat Genet 46, 583-587.
Kan, Z., et al. (2013). Whole-genome sequencing identifies recurrent mutations in hepatocellular carcinoma. Genome Res 23, 1422-1433.
Kan, Z., et al. (2018). Multi-omics profiling of younger Asian breast cancers reveals distinctive molecular signatures. Nat Commun 9, 1725.
Kane, D.P., and Shcherbakova, P.V. (2014). A common cancer-associated DNA polymerase epsilon mutation causes an exceptionally strong mutator phenotype, indicating fidelity defects distinct from loss of proofreading. Cancer Res 74, 1895-1901.
Kang, S.Y., et al. (2015). Lynch-like syndrome: characterization and comparison with EPCAM deletion carriers. Int J Cancer 136, 1568-1578.
Kataoka, K., et al. (2015). Integrated molecular analysis of adult T cell leukemia/lymphoma. Nat Genet 47, 1304-1315.
Kaya, M., et al. (2024). Molecular and Clinicopathologic Characterization of Mismatch Repair-Deficient Endometrial Carcinoma Not Related to MLH1 Promoter Hypermethylation. Modern Pathology 37, 100423.
Kayser, K., et al. (2018). Copy number variation analysis and targeted NGS in 77 families with suspected Lynch syndrome reveals novel potential causative genes. Intl Journal of Cancer 143, 2800-2813.
Keshinro, A., et al. (2021). Tumor-Infiltrating Lymphocytes, Tumor Mutational Burden, and Genetic Alterations in Microsatellite Unstable, Microsatellite Stable, or Mutant <i>POLE/POLD1</i> Colon Cancer. JCO Precision Oncology, 817-826.
Knisbacher, B.A., et al. (2022). Molecular map of chronic lymphocytic leukemia and its impact on outcome. Nat Genet 54, 1664-1674.
Kobayashi, Y., et al. (2021). Molecular Evaluation of Endometrial Dedifferentiated Carcinoma, Endometrioid Carcinoma, Carcinosarcoma, and Serous Carcinoma Using a Custom-Made Small Cancer Panel. Pathol. Oncol. Res. 27, 1610013.
Kobel, M., et al. (2016). Molecular Analysis of Mixed Endometrial Carcinomas Shows Clonality in Most Cases. Am J Surg Pathol 40, 166-180.
Kohli, M., et al. (2020). Clinical and genomic insights into circulating tumor DNA-based alterations across the spectrum of metastatic hormone-sensitive and castrate-resistant prostate cancer. EBioMedicine 54, 102728.
Kothari, N., et al. (2016). Increased incidence of FBXW7 and POLE proofreading domain mutations in young adult colorectal cancers. Cancer 122, 2828-2835.
Krauthammer, M., et al. (2012). Exome sequencing identifies recurrent somatic RAC1 mutations in melanoma. Nat Genet 44, 1006-1014.
Krauthammer, M., et al. (2015). Exome sequencing identifies recurrent mutations in NF1 and RASopathy genes in sun-exposed melanomas. Nat Genet 47, 996-1002.
Krug, K., et al. (2020). Proteogenomic Landscape of Breast Cancer Tumorigenesis and Targeted Therapy. Cell 183, 1436-1456.e1431.
Kumar, A., et al. (2016). Substantial interindividual and limited intraindividual genomic diversity among tumors from men with metastatic prostate cancer. Nat Med 22, 369-378.
Kuno, I., et al. (2019). Endometrial cancer arising after complete remission of uterine malignant lymphoma: A case report and mutation analysis. Gynecologic Oncology Reports 28, 50-53.
Kurpiel, B., et al. (2022). MLH1/PMS2-deficient Endometrial Carcinomas in a Universally Screened Population: MLH1 Hypermethylation and Germline Mutation Status. International Journal of Gynecological Pathology 41.
Le Gallo, M., et al. (2012). Exome sequencing of serous endometrial tumors identifies recurrent somatic mutations in chromatin-remodeling and ubiquitin ligase complex genes. Nat Genet 44, 1310-1315.
Lee, J.-K., et al. (2017). Spatiotemporal genomic architecture informs precision oncology in glioblastoma. Nat Genet 49, 594-599.
Lee, S.H., et al. (2018). Tumor Evolution and Drug Response in Patient-Derived Organoid Models of Bladder Cancer. Cell 173, 515-528.e517.
Lefebvre, C., et al. (2016). Mutational Profile of Metastatic Breast Cancers: A Retrospective Analysis. PLoS Med 13, e1002201.
Legrand, C., et al. (2022). A novel POLD1 pathogenic variant identified in two families with a cancer spectrum mimicking Lynch syndrome. European Journal of Medical Genetics 65, 104409.
Li, B., et al. (2020). Therapy-induced mutations drive the genomic landscape of relapsed acute lymphoblastic leukemia. Blood 135, 41-55.
Li, C., et al. (2020). Integrated Omics of Metastatic Colorectal Cancer. Cancer Cell 38, 734-747.e739.
Li, Y.Y., et al. (2017). Exome and genome sequencing of nasopharynx cancer identifies NF-κB pathway activating mutations. Nat Commun 8, 14121.
Liang, W.S., et al. (2017). Integrated genomic analyses reveal frequent <i>TERT</i> aberrations in acral melanoma. Genome Res. 27, 524-532.
Lim, B., et al. (2015). Genome-wide mutation profiles of colorectal tumors and associated liver metastases at the exome and transcriptome levels. Oncotarget 6, 22179-22190.
Lindsay, H., et al. (2019). Germline POLE mutation in a child with hypermutated medulloblastoma and features of constitutional mismatch repair deficiency. Cold Spring Harb Mol Case Stud 5, a004499.
Liu, D., et al. (2019). Integrative molecular and clinical modeling of clinical outcomes to PD1 blockade in patients with metastatic melanoma. Nat Med 25, 1916-1927.
Liu, J., et al. (2014). Integrated exome and transcriptome sequencing reveals ZAK isoform usage in gastric cancer. Nat Commun 5, 3830.
Loh, J.W., et al. (2023). Spatial transcriptomics reveal topological immune landscapes of Asian head and neck angiosarcoma. Commun Biol 6, 461.
Lohr, J.G., et al. (2014). Widespread genetic heterogeneity in multiple myeloma: implications for targeted therapy. Cancer Cell 25, 91-101.
Lorca, V., et al. (2019). Contribution of New Adenomatous Polyposis Predisposition Genes in an Unexplained Attenuated Spanish Cohort by Multigene Panel Testing. Sci Rep 9, 9814.
Lutfi, A., et al. (2023). Circulating Tumor DNA Response and Minimal Residual Disease Assessment in DNA Polymerase Epsilon-Mutated Colorectal Cancer Undergoing Immunotherapy. Cureus.
Ma, X., et al. (2022). Functional landscapes of POLE and POLD1 mutations in checkpoint blockade-dependent antitumor immunity. Nat Genet 54, 996-1012.
Maletzki, C., et al. (2017). Frameshift mutational target gene analysis identifies similarities and differences in constitutional mismatch repair‐deficiency and Lynch syndrome. Molecular Carcinogenesis 56, 1753-1764.
Maletzki, C., et al. (2019). Suspected Hereditary Cancer Syndromes in Young Patients: Heterogeneous Clinical and Genetic Presentation of Colorectal Cancers. The Oncologist 24, 877-882.
McMillan, E.A., et al. (2018). Chemistry-First Approach for Nomination of Personalized Treatment in Lung Cancer. Cell 173, 864-878.e829.
Mehnert, J.M., et al. (2016). Immune activation and response to pembrolizumab in POLE-mutant endometrial cancer. J Clin Invest 126, 2334-2340.
Meng, B., et al. (2014). POLE exonuclease domain mutation predicts long progression-free survival in grade 3 endometrioid carcinoma of the endometrium. Gynecol Oncol 134, 15-19.
Mikaeel, R.R., et al. (2022). Survey of germline variants in cancer‐associated genes in young adults with colorectal cancer. Genes Chromosomes & Cancer 61, 105-113.
Mimaki, S., et al. (2016). Hypermutation and unique mutational signatures of occupational cholangiocarcinoma in printing workers exposed to haloalkanes. Carcinogenesis 37, 817-826.
Mouradov, D., et al. (2014). Colorectal cancer cell lines are representative models of the main molecular subtypes of primary cancer. Cancer Res 74, 3238-3247.
Mur, P., et al. (2020). Role of POLE and POLD1 in familial cancer. Genetics in Medicine 22, 2089-2100.
Mur, P., et al. (2023). Recommendations for the classification of germline variants in the exonuclease domain of POLE and POLD1. Genome Med 15, 85.
Murphy, A., et al. (2022). Germline variant testing in serrated polyposis syndrome. J of Gastro and Hepatol 37, 861-869.
Ng, C.K.Y., et al. (2022). Integrative proteogenomic characterization of hepatocellular carcinoma across etiologies and stages. Nat Commun 13, 2436.
Nowak, J.A., et al. (2017). Detection of Mismatch Repair Deficiency and Microsatellite Instability in Colorectal Adenocarcinoma by Targeted Next-Generation Sequencing. J Mol Diagn 19, 84-91.
Ostroverkhova, D., et al. (2024). DNA polymerase epsilon and delta variants drive mutagenesis in polypurine tracts in human tumors. Cell Rep 43, 113655.
Painter, C.A., et al. (2020). The Angiosarcoma Project: enabling genomic and clinical discoveries in a rare cancer through patient-partnered research. Nat Med 26, 181-187.
Palles, C., et al. (2013). Germline mutations affecting the proofreading domains of POLE and POLD1 predispose to colorectal adenomas and carcinomas. Nat Genet 45, 136-144.
Palles, C., et al. (2022). The clinical features of polymerase proof-reading associated polyposis (PPAP) and recommendations for patient management. Familial Cancer 21, 197-209.
Park, H.Y., et al. (2016). Whole-exome and transcriptome sequencing of refractory diffuse large B-cell lymphoma. Oncotarget 7, 86433-86445.
Park, J.S., et al. (2022). Application of Multigene Panel Testing in Patients With High Risk for Hereditary Colorectal Cancer: A Descriptive Report Focused on Genotype-Phenotype Correlation. Diseases of the Colon & Rectum 65, 793-803.
Pickering, C.R., et al. (2013). Integrative genomic characterization of oral squamous cell carcinoma identifies frequent somatic drivers. Cancer Discov 3, 770-781.
Pickering, C.R., et al. (2014). Mutational landscape of aggressive cutaneous squamous cell carcinoma. Clin Cancer Res 20, 6582-6592.
Piscuoglio, S., et al. (2016). The Genomic Landscape of Male Breast Cancers. Clin Cancer Res 22, 4045-4056.
Pleasance, E., et al. (2020). Pan-cancer analysis of advanced patient tumors reveals interactions between therapy and genomic landscapes. Nat Cancer 1, 452-468.
Potjer, T.P., et al. (2019). Multigene panel sequencing of established and candidate melanoma susceptibility genes in a large cohort of Dutch non‐ <i>CDKN2A/CDK4</i> melanoma families. Intl Journal of Cancer 144, 2453-2464.
Puente, X.S., et al. (2015). Non-coding recurrent mutations in chronic lymphocytic leukaemia. Nature 526, 519-524.
Raskin, L., et al. (2017). Targeted sequencing of established and candidate colorectal cancer genes in the Colon Cancer Family Registry Cohort. Oncotarget 8, 93450-93463.
Rizvi, N.A., et al. (2015). Cancer immunology. Mutational landscape determines sensitivity to PD-1 blockade in non-small cell lung cancer. Science 348, 124-128.
Robertson, A.G., et al. (2017). Comprehensive Molecular Characterization of Muscle-Invasive Bladder Cancer. Cell 171, 540-556 e525.
Rodriguez-Calero, A., et al. (2022). Alterations in homologous recombination repair genes in prostate cancer brain metastases. Nat Commun 13, 2400.
Roelands, J., et al. (2023). An integrated tumor, immune and microbiome atlas of colon cancer. Nat Med 29, 1273-1286.
Rohlin, A., et al. (2014). A mutation in POLE predisposing to a multi-tumour phenotype. Int J Oncol 45, 77-81.
Rohlin, A., et al. (2016). GREM1 and POLE variants in hereditary colorectal cancer syndromes. Genes Chromosomes Cancer 55, 95-106.
Rokita, J.L., et al. (2019). Genomic Profiling of Childhood Tumor Patient-Derived Xenograft Models to Enable Rational Clinical Trial Design. Cell Reports 29, 1675-1689.e1679.
Rosner, G., et al. (2018). POLD1 and POLE Gene Mutations in Jewish Cohorts of Early-Onset Colorectal Cancer and of Multiple Colorectal Adenomas. Diseases of the Colon & Rectum 61, 1073-1079.
Rousseau, B., et al. (2022). PD-1 Blockade in Solid Tumors with Defects in Polymerase Epsilon. Cancer Discovery 12, 1435-1448.
Rudin, C.M., et al. (2012). Comprehensive genomic analysis identifies SOX2 as a frequently amplified gene in small-cell lung cancer. Nat Genet 44, 1111-1116.
Satpathy, S., et al. (2021). A proteogenomic portrait of lung squamous cell carcinoma. Cell 184, 4348-4371.e4340.
Scarpa, A., et al. (2017). Whole-genome landscape of pancreatic neuroendocrine tumours. Nature 543, 65-71.
Schamschula, E., et al. (2022). Teenage-Onset Colorectal Cancers in a Digenic Cancer Predisposition Syndrome Provide Clues for the Interaction between Mismatch Repair and Polymerase delta Proofreading Deficiency in Tumorigenesis. Biomolecules 12.
Schneeweiss, A., et al. (2018). Phase Ib study evaluating safety and clinical activity of the anti-HER3 antibody lumretuzumab combined with the anti-HER2 antibody pertuzumab and paclitaxel in HER3-positive, HER2-low metastatic breast cancer. Invest New Drugs 36, 848-859.
Schulze, K., et al. (2015). Exome sequencing of hepatocellular carcinomas identifies new mutational signatures and potential therapeutic targets. Nat Genet 47, 505-511.
Schwartz, A., et al. (2022). An integrated somatic and germline approach to aid interpretation of germline variants of uncertain significance in cancer susceptibility genes. Front. Oncol. 12, 942741.
Sehested, A., et al. (2022). Constitutional POLE variants causing a phenotype reminiscent of constitutional mismatch repair deficiency. Hum Mutat 43, 85-96.
Seidlitz, T., et al. (2019). Human gastric cancer modelling using organoids. Gut 68, 207-217.
Seo, J.S., et al. (2012). The transcriptional landscape and mutational profile of lung adenocarcinoma. Genome Res 22, 2109-2119.
Seshagiri, S., et al. (2012). Recurrent R-spondin fusions in colon cancer. Nature 488, 660-664.
Shah, S.M., et al. (2024). Exploring Co-occurring POLE Exonuclease and Non-exonuclease Domain Mutations and Their Impact on Tumor Mutagenicity. Cancer Research Communications 4, 213-225.
Sharma, M.R., et al. (2017). Exceptional Chemotherapy Response in Metastatic Colorectal Cancer Associated With Hyper-Indel–Hypermutated Cancer Genome and Comutation of POLD1 and MLH1. JCO Precision Oncology, 1-12.
Shi, J., et al. (2016). Somatic Genomics and Clinical Features of Lung Adenocarcinoma: A Retrospective Study. PLoS Med 13, e1002162.
Shickh, S., et al. (2021). Exome and genome sequencing in adults with undiagnosed disease: a prospective cohort study. J Med Genet 58, 275-283.
Shinbrot, E., et al. (2014). Exonuclease mutations in DNA polymerase epsilon reveal replication strand specific mutation patterns and human origins of replication. Genome Res 24, 1740-1750.
Shirts, B.H., et al. (2016). Improving performance of multigene panels for genomic analysis of cancer predisposition. Genet Med 18, 974-981.
Shlien, A., et al. (2015). Combined hereditary and somatic mutations of replication error repair genes result in rapid onset of ultra-hypermutated cancers. Nat Genet 47, 257-262.
Shuen, A.Y., et al. (2019). Functional Repair Assay for the Diagnosis of Constitutional Mismatch Repair Deficiency From Non-Neoplastic Tissue. JCO 37, 461-470.
Singh, A.K., et al. (2020). Targeted sequencing of genes associated with the mismatch repair pathway in patients with endometrial cancer. PLoS ONE 15, e0235613.
Siraj, A.K., et al. (2019). Germline POLE and POLD1 proofreading domain mutations in endometrial carcinoma from Middle Eastern region. Cancer Cell Int 19, 334.
Siraj, A.K., et al. (2020). POLE and POLD1 pathogenic variants in the proofreading domain in papillary thyroid cancer. Endocrine Connections 9, 923-932.
Siraj, A.K., et al. (2020). POLE and POLD1 germline exonuclease domain pathogenic variants, a rare event in colorectal cancer from the Middle East. Molec Gen & Gen Med 8, e1368.
Snyder, A., et al. (2014). Genetic basis for clinical response to CTLA-4 blockade in melanoma. N Engl J Med 371, 2189-2199.
Soares De Lima, Y., et al. (2021). Germline and Somatic Whole-Exome Sequencing Identifies New Candidate Genes Involved in Familial Predisposition to Serrated Polyposis Syndrome. Cancers 13, 929.
South, A.P., et al. (2014). NOTCH1 mutations occur early during cutaneous squamous cell carcinogenesis. J Invest Dermatol 134, 2630-2638.
Spier, I., et al. (2015). Frequency and phenotypic spectrum of germline mutations in POLE and seven other polymerase genes in 266 patients with colorectal adenomas and carcinomas. Int J Cancer 137, 320-331.
Stadler, Z.K., et al. (2016). Reliable Detection of Mismatch Repair Deficiency in Colorectal Cancers Using Mutational Load in Next-Generation Sequencing Panels. J Clin Oncol 34, 2141-2147.
Stenzinger, A., et al. (2014). Mutations in POLE and survival of colorectal cancer patients--link to disease stage and treatment. Cancer Med 3, 1527-1538.
Stephens, P.J., et al. (2012). The landscape of cancer genes and mutational processes in breast cancer. Nature 486, 400-404.
Svensson, S., et al. (2022). Merged testing for colorectal cancer syndromes and re‐evaluation of genetic variants improve diagnostic yield: Results from a nationwide prospective cohort. Genes Chromosomes & Cancer 61, 585-591.
Talhouk, A., et al. (2015). A clinically applicable molecular-based classification for endometrial cancers. Br J Cancer 113, 299-310.
Talseth-Palmer, B.A., et al. (2016). Targeted next-generation sequencing of 22 mismatch repair genes identifies Lynch syndrome families. Cancer Med 5, 929-941.
Tesi, B., et al. (2024). Diagnostic yield and clinical impact of germline sequencing in children with CNS and extracranial solid tumors—a nationwide, prospective Swedish study. The Lancet Regional Health - Europe 39, 100881.
Tessoulin, B., et al. (2018). Whole-exon sequencing of human myeloma cell lines shows mutations related to myeloma patients at relapse with major hits in the DNA regulation and repair pathways. J Hematol Oncol 11, 137.
Thind, A.S., et al. (2022). Whole genome analysis reveals the genomic complexity in metastatic cutaneous squamous cell carcinoma. Front. Oncol. 12, 919118.
Thomas, N., et al. (2023). Genetic subgroups inform on pathobiology in adult and pediatric Burkitt lymphoma. Blood 141, 904-916.
Toh, M.R., et al. (2018). Germline Pathogenic Variants in Homologous Recombination and DNA Repair Genes in an Asian Cohort of Young-Onset Colorectal Cancer. JNCI Cancer Spectrum 2, pky054.
Um, S.W., et al. (2016). Molecular Evolution Patterns in Metastatic Lymph Nodes Reflect the Differential Treatment Response of Advanced Primary Lung Cancer. Cancer Res 76, 6568-6576.
Valle, L., et al. (2014). New insights into POLE and POLD1 germline mutations in familial colorectal cancer and polyposis. Hum Mol Genet 23, 3506-3512.
van Allen, E.M., et al. (2014). Somatic ERCC2 mutations correlate with cisplatin sensitivity in muscle-invasive urothelial carcinoma. Cancer Discov 4, 1140-1153.
van Allen, E.M., et al. (2014). The genetic landscape of clinical resistance to RAF inhibition in metastatic melanoma. Cancer Discov 4, 94-109.
van Allen, E.M., et al. (2015). Genomic correlates of response to CTLA-4 blockade in metastatic melanoma. Science 350, 207-211.
van de Wetering, M., et al. (2015). Prospective derivation of a living organoid biobank of colorectal cancer patients. Cell 161, 933-945.
Vande Perre, P., et al. (2019). Germline mutation p.N363K in POLE is associated with an increased risk of colorectal cancer and giant cell glioblastoma. Familial Cancer 18, 173-178.
Vasaikar, S., et al. (2019). Proteogenomic Analysis of Human Colon Cancer Reveals New Therapeutic Opportunities. Cell 177, 1035-1049.e1019.
Vaubel, R.A., et al. (2020). Genomic and Phenotypic Characterization of a Broad Panel of Patient-Derived Xenografts Reflects the Diversity of Glioblastoma. Clinical Cancer Research 26, 1094-1104.
Vauchier, C., et al. (2021). Poor performance status patient with long-lasting major response to pembrolizumab in advanced non-small-cell lung cancer with coexisting POLE mutation and deficient mismatch repair pathway. Lung Cancer 160, 28-31.
Vibert, R., et al. (2023). Lynch syndrome: influence of additional susceptibility variants on cancer risk. Eur J Hum Genet 31, 1078-1082.
Wagner, A.H., et al. (2018). Recurrent WNT pathway alterations are frequent in relapsed small cell lung cancer. Nat Commun 9, 3787.
Wang, H., et al. (2017). Insights into beta cell regeneration for diabetes via integration of molecular landscapes in human insulinomas. Nat Commun 8, 767.
Wang, H., et al. (2022). NTRK fusion positive colorectal cancer is a unique subset of CRC with high TMB and microsatellite instability. Cancer Medicine 11, 2541-2549.
Wang, K., et al. (2014). Whole-genome sequencing and comprehensive molecular profiling identify new driver mutations in gastric cancer. Nat Genet 46, 573-582.
Wang, Y., et al. (2021). Pedigree analysis of a POLD1 germline mutation in urothelial carcinoma shows a close association between different mutation burdens and overall survival. Cell Mol Immunol 18, 767-769.
Weber, C.A.M., et al. (2023). Rare germline variants in POLE and POLD1 encoding the catalytic subunits of DNA polymerases ε and δ in glioma families. acta neuropathol commun 11, 184.
Wei, C.H., et al. (2023). POLD1 DEDD Motif Mutation Confers Hypermutation in Endometrial Cancer and Durable Response to Pembrolizumab. Cancers 15, 5674.
Weren, R.D., et al. (2015). A germline homozygous mutation in the base-excision repair gene NTHL1 causes adenomatous polyposis and colorectal cancer. Nat Genet 47, 668-671.
Wimmer, K., et al. (2017). A novel germline POLE mutation causes an early onset cancer prone syndrome mimicking constitutional mismatch repair deficiency. Fam Cancer 16, 67-71.
Witkiewicz, A.K., et al. (2015). Whole-exome sequencing of pancreatic cancer defines genetic diversity and therapeutic targets. Nat Commun 6, 6744.
Wong, A., et al. (2016). Mutation spectrum of POLE and POLD1 mutations in South East Asian women presenting with grade 3 endometrioid endometrial carcinomas. Gynecol Oncol 141, 113-120.
Woollard, W.J., et al. (2016). Candidate driver genes involved in genome maintenance and DNA repair in Sezary syndrome. Blood 127, 3387-3397.
Xavier, A., et al. (2019). Comprehensive mismatch repair gene panel identifies variants in patients with Lynch‐like syndrome. Molec Gen & Gen Med 7, e850.
Xavier, A., et al. (2021). Exome sequencing of familial adenomatous polyposis‐like individuals identifies both known and novel causative genes. Clinical Genetics 100, 478-483.
Xu, J., et al. (2021). Targeted DNA profiling and the prevalence of NTRK aberrations in Chinese patients with head and neck cancer. Oral Oncology 119, 105369.
Xu, Y., et al. (2020). Comparison Between Familial Colorectal Cancer Type X and Lynch Syndrome: Molecular, Clinical, and Pathological Characteristics and Pedigrees. Front. Oncol. 10, 1603.
Yang, Z., et al. (2018). Investigating Novel Resistance Mechanisms to Third-Generation EGFR Tyrosine Kinase Inhibitor Osimertinib in Non–Small Cell Lung Cancer Patients. Clinical Cancer Research 24, 3097-3107.
Yanus, G.A., et al. (2018). Spectrum of APC and MUTYH germ‐line mutations in Russian patients with colorectal malignancies. Clinical Genetics 93, 1015-1021.
Yao, J., et al. (2019). Comprehensive analysis of POLE and POLD1 Gene Variations identifies cancer patients potentially benefit from immunotherapy in Chinese population. Sci Rep 9, 15767.
Ying, J., et al. (2021). Additive effects of variants of unknown significance in replication repair-associated DNA polymerase genes on mutational burden and prognosis across diverse cancers. J Immunother Cancer 9, e002336.
Yoshida, R., et al. (2011). Concurrent genetic alterations in DNA polymerase proofreading and mismatch repair in human colorectal cancer. Eur J Hum Genet 19, 320-325.
Zeng, P.Y.F., et al. (2024). The genomic and evolutionary landscapes of anaplastic thyroid carcinoma. Cell Reports 43, 113826.
Zhang, T., et al. (2021). Genomic and evolutionary classification of lung cancer in never smokers. Nat Genet 53, 1348-1359.
Zhang, Y., et al. (2023). Case Report: Cancer spectrum and genetic characteristics of a de novo germline POLD1 p.L606M variant-induced polyposis syndrome. Front. Oncol. 13, 1222873.
Zhao, S., et al. (2013). Landscape of somatic single-nucleotide and copy-number mutations in uterine serous carcinoma. Proc Natl Acad Sci U S A 110, 2916-2921.
Zhou, J., et al. (2022). Increased blood-based intratumor heterogeneity (bITH) is associated with unfavorable outcomes of immune checkpoint inhibitors plus chemotherapy in non-small cell lung cancer. BMC Med 20, 256.
Zhu, C., et al. (2021). Genomic Profiling Reveals the Molecular Landscape of Gastrointestinal Tract Cancers in Chinese Patients. Front. Genet. 12, 608742.
Zou, Y., et al. (2014). Frequent POLE1 p.S297F mutation in Chinese patients with ovarian endometrioid carcinoma. Mutat Res 761, 49-52.
