# Supplementary material for: PolED: a manually curated database of functional studies of POLE and POLD1 variants reported in humans
Source: Database (Oxford). 2025 Nov 20;2025:baaf076. doi: 10.1093/database/baaf076 (PMC12631556; doi:10.1093/database/baaf076)
Supplement: baaf076_Supplemental_Files [file baaf076_supplemental_files.zip › Supplementary Table S4.xlsx]

## Sheet: Sheet1
Supplementary Table S4. Publications reporting functional studies of POLE/POLD1 variants included in PolED
A. POLE
Barbari, S.R. et al. Enhanced polymerase activity permits efficient synthesis by cancer-associated DNA polymerase ε variants at low dNTP levels. Nucleic Acids Res 50, 8023-8040 (2022). https://pubmed.ncbi.nlm.nih.gov/35822874/
Barbari, S.R., Kane, D.P., Moore, E.A. & Shcherbakova, P.V. Functional analysis of cancer-associated DNA polymerase ε variants in Saccharomyces cerevisiae. G3 (Bethesda) 8, 1019-1029 (2018). https://pubmed.ncbi.nlm.nih.gov/29352080/
Dahl, J.M. et al. Probing the mechanisms of two exonuclease domain mutators of DNA polymerase ε. Nucleic Acids Res 50, 962-74 (2022). https://pubmed.ncbi.nlm.nih.gov/35037018/
Esteban-Jurado, C. et al. POLE and POLD1 screening in 155 patients with multiple polyps and early-onset colorectal cancer. Oncotarget, 8, 26732-26743 (2017). https://pubmed.ncbi.nlm.nih.gov/28423643/
Galati, M.A. et al. Cancers from novel Pole-mutant mouse models provide insights into polymerase-mediated hypermutagenesis and immune checkpoint blockade. Cancer Res 80, 5606-5618 (2020). https://pubmed.ncbi.nlm.nih.gov/32938641/
Herzog, M. et al. Mutagenic mechanisms of cancer-associated DNA polymerase ε alleles. Nucleic Acids Res 49, 3919-3931 (2021). https://pubmed.ncbi.nlm.nih.gov/33764464/
Hodel, K.P. et al. POLE mutation spectra are shaped by the mutant allele identity, its abundance, and mismatch repair status. Mol Cell 78, 1166-1177 (2020). https://pubmed.ncbi.nlm.nih.gov/32497495/
Kane, D.P. & Shcherbakova, P.V. A common cancer-associated DNA polymerase ε mutation causes an exceptionally strong mutator phenotype, indicating fidelity defects distinct from loss of proofreading. Cancer Res 74, 1895-901 (2014). https://pubmed.ncbi.nlm.nih.gov/24525744/
Labrousse, G. et al. The hereditary N363K POLE exonuclease mutant extends PPAP tumor spectrum to glioblastomas by causing DNA damage and aneuploidy in addition to increased mismatch mutagenicity. NAR Cancer 5, zcad011 (2023). https://pubmed.ncbi.nlm.nih.gov/36915289/
Lee, M. et al. Homologous recombination repair truncations predict hypermutation in microsatellite stable colorectal and endometrial tumors. Clin Transl Gastroenterol 11, e00149 (2020). https://pubmed.ncbi.nlm.nih.gov/32352724/
Li, H.D. et al. A PoleP286R/+mouse model of endometrial cancer recapitulates high mutational burden and immunotherapy response. JCI Insight 5, e138829 (2020). https://pubmed.ncbi.nlm.nih.gov/32699191/
Li, H.D. et al. Polymerase-mediated ultramutagenesis in mice produces diverse cancers with high mutational load. J Clin Invest 128, 4179-4191 (2018). https://pubmed.ncbi.nlm.nih.gov/30124468/
Ma, X. et al. Functional landscapes of POLE and POLD1 mutations in checkpoint blockade-dependent antitumor immunity. Nat. Genet. 54, 996-1012 (2022). https://pubmed.ncbi.nlm.nih.gov/35817971/
Ostroverkhova, D. et al. DNA polymerase ε and δ variants drive mutagenesis in polypurine tracts in human tumors. Cell Rep 43, 113655 (2024) https://pubmed.ncbi.nlm.nih.gov/38219146/
Sawant, A., et al. Immune checkpoint blockade delays cancer development and extends survival in DNA polymerase mutator syndromes. Cancer Res 85, 1130-1144 (2025). https://pubmed.ncbi.nlm.nih.gov/39786467/
Shcherbakova, P.V., Noskov, V.N., Pshenichnov, M.R., Pavlov, Y.I. Base analog 6-N-hydroxylaminopurine mutagenesis in the yeast Saccharomyces cerevisiae is controlled by replicative DNA polymerases. Mutat. Res., 369, 33-44 (1996). https://pubmed.ncbi.nlm.nih.gov/8700180/
Shinbrot, E. et al. Exonuclease mutations in DNA polymerase epsilon reveal replication strand specific mutation patterns and human origins of replication. Genome Res 24, 1740-50 (2014). https://pubmed.ncbi.nlm.nih.gov/25228659/
Shlien, A., et al. Combined hereditary and somatic mutations of replication error repair genes result in rapid onset of ultra-hypermutated cancers. Nat Genet 47, 257-262 (2015). https://pubmed.ncbi.nlm.nih.gov/25642631/
Xing, X. et al. A recurrent cancer-associated substitution in DNA polymerase ε produces a hyperactive enzyme. Nat Commun 10, 374 (2019). https://pubmed.ncbi.nlm.nih.gov/30670691/
B. POLD1
Albertson, T.M., et al. DNA polymerase ε and δ proofreading suppress discrete mutator and cancer phenotypes in mice. Proc Natl Acad Sci USA 106, 17101–17104 (2009). https://pubmed.ncbi.nlm.nih.gov/19805137/
Daee, D.L., Mertz, T.M., Shcherbakova, P.V. A cancer-associated DNA polymerase δ variant modeled in yeast causes a catastrophic increase in genomic instability. Proc Natl Acad Sci USA 107, 157-162 (2010). https://pubmed.ncbi.nlm.nih.gov/19966286/
Fazlieva, R. et al. Proofreading exonuclease activity of human DNA polymerase δ and its effects on lesion-bypass DNA synthesis. Nucleic Acids Res 37, 2854–2866 (2009). https://pubmed.ncbi.nlm.nih.gov/19282447/
Fortune, J.M., Stith, C.M., Kissling, G.E., Burgers, P.M.J. & Kunkel, T.A. RPA and PCNA suppress formation of large deletion errors by yeast DNA polymerase δ. Nucleic Acids Res 34, 4335–4341 (2006). https://pubmed.ncbi.nlm.nih.gov/16936322/
Ghodgaonkar, M. M. et al. Phenotypic characterization of missense polymerase-δ mutations using an inducible protein-replacement system. Nat Commun 5, 4990 (2014). https://pubmed.ncbi.nlm.nih.gov/25241845/
Goldsby, R.E. et al. Defective DNA polymerase-δ proofreading causes cancer susceptibility in mice. Nat Med 7, 638-639 (2001). https://pubmed.ncbi.nlm.nih.gov/11385474/
Goldsby, R.E. et al. High incidence of epithelial cancers in mice deficient for DNA polymerase δ proofreading. Proc Natl Acad Sci USA 99, 15560-15565 (2002). https://pubmed.ncbi.nlm.nih.gov/12429860/
Herr, A. J. et al. Mutator suppression and escape from replication error-induced extinction in yeast. PLoS Genet 7, e1002282 (2011). https://pubmed.ncbi.nlm.nih.gov/22022273/
Jin et al. The 3’ →5’ exonuclease of DNA polymerase δ can substitute for the 5’ flap endonuclease Rad27/Fen1 in processing Okazaki fragments and preventing genome instability. Proc Natl Acad Sci USA 98, 5122-5127 (2001). https://pubmed.ncbi.nlm.nih.gov/11309502/
Kiktev, D. A. et al. The fidelity of DNA replication, particularly on GC-rich templates, is reduced by defects of the Fe–S cluster in DNA polymerase δ. Nucleic Acids Res 49, 5623–5636 (2021). https://pubmed.ncbi.nlm.nih.gov/34019669/
Kokoska, R.J., Stefanovic, L., Demai, J. & Petes, T.D. Increased rates of genomic deletions generated by mutations in the yeast gene encoding DNA polymerase δ or by decreases in the cellular levels of DNA polymerase δ. Mol Cell Biol 20, 7490-7504 (2000). https://pubmed.ncbi.nlm.nih.gov/11003646/
Li, L., Murphy, K.M., Kanevets, U. & Reha-Krantz, L.J. Sensitivity to phosphonoacetic acid: a new phenotype to probe DNA polymerase δ in Saccharomyces cerevisiae. Genetics 170, 569-580 (2005). https://pubmed.ncbi.nlm.nih.gov/15802517/
Mertz, T.M., Baranovskiy, A.G, Wang, J., Tahirov, T.H. & Shcherbakova, P.V. Nucleotide selectivity defect and mutator phenotype conferred by a colon cancer-associated DNA polymerase δ mutation in human cells. Oncogene 36, 4427-4433 (2017). https://pubmed.ncbi.nlm.nih.gov/28368425/
Mertz, T.M., Sharma, S, Chabes, A. & Shcherbakova, P.V. Colon cancer-associated mutator DNA polymerase δ variant causes expansion of dNTP pools increasing its own infidelity. Proc Natl Acad Sci USA 112, E2467–E2476 (2015). https://pubmed.ncbi.nlm.nih.gov/25827231/
Murphy, K., Darmawan, H., Schultz, A., da Silva, E.F. & Reha-Krantz, L.J. A method to select for mutator DNA polymerase δs in Saccharomyces cerevisiae. Genome 49, 403–410 (2006). https://pubmed.ncbi.nlm.nih.gov/16699561/
Nick McElhinny, S.A., Stith, C.M., Burgers, P.M.J. & Kunkel, T.A. Inefficient proofreading and biased error rates during inaccurate DNA synthesis by a mutant derivative of Saccharomyces cerevisiae DNA polymerase δ. J Biol Chem 282, 2324–2332 (2007). https://pubmed.ncbi.nlm.nih.gov/17121822/
Oh, D.-Y. et al. POLD1 variants leading to reduced polymerase activity can cause hearing loss without syndromic features. Hum Mutat 41(5):913-920 (2020). https://pubmed.ncbi.nlm.nih.gov/31944473/
Ostroverkhova, D. et al. DNA polymerase ε and δ variants drive mutagenesis in polypurine tracts in human tumors. Cell Rep 43, 113655 (2024) https://pubmed.ncbi.nlm.nih.gov/38219146/
Palles, C. et al. Germline mutations affecting the proofreading domains of POLE and POLD1 predispose to colorectal adenomas and carcinomas. Nat Genet 45, 136–144 (2013). https://pubmed.ncbi.nlm.nih.gov/23263490/
Sawant, A., et al. Immune checkpoint blockade delays cancer development and extends survival in DNA polymerase mutator syndromes. Cancer Res 85, 1130-1144 (2025). https://pubmed.ncbi.nlm.nih.gov/39786467/
Schmitt, M.W., Matsumoto, Y. & Loeb, L.A. High fidelity and lesion bypass capability of human DNA polymerase δ. Biochimie 91, 1163–1172 (2009). https://pubmed.ncbi.nlm.nih.gov/19540301/
Simon, M., Giot, L. & Faye, G. The 3’ to 5’ exonuclease activity located in the DNA polymerase δ subunit of Saccharomyces cerevisiae is required for accurate replication. EMBO J 10, 2165-2170 (1991). https://pubmed.ncbi.nlm.nih.gov/1648480/
